# Supplementary material for: Studying on the strictly self-compatibility mechanism of ‘Liuyefeitao’ peach (Prunus persica L.)
Source: PLoS One. 2018 Aug 1;13(8):e0200914. doi: 10.1371/journal.pone.0200914 (PMC6070229; doi:10.1371/journal.pone.0200914)
Supplement: S1 Table — (XLSX) [file pone.0200914.s001.xlsx]

## Sheet: Sheet1
Gene_id	Primer sequences (5’ to 3’)
18S	GTTACTTTTAGGACTCCGCCA
	ATTCCTTTAAGTTTCAGCCTTG
PRUPE_ppa009425mg	AATCGCTGCTGAGAACCA
	ACCCATAAAGGCGTAAGA
PRUPE_ppa012200mg	AGGAAGATGGTGGAGAAGT
	GTCAAGTATTAGTTTAGGGAGA
PRUPE_ppa024138mg	AGCCATCGTAAGCAAAGT
	ACCGAACCCAATAGAAGC
PRUPE_ppa018459mg	CGTCACTCGCTTTCCTTG
	ACTGGGCATCTTTGGGTT
PRUPE_ppa014060mg	CCTTTGCCTTCCAATAGC
	GGCGGTGTCCTTGTCATAC
PRUPE_ppa008962mg	GGAGGTTCCTTCACAATC
	GCATAGCCAATACCAGAC
PRUPE_ppa008879mg	TCCCTACAGTCTCCCTCC
	ACAGCATCCGTCTACCAA
PRUPE_ppa010129mg	AAGAACCGTGCGTGAAGA
	CGTTGGTGGGTATGGAGA
PRUPE_ppa007302mg	CAAGGGAAGACGAGAAAG
	TGAAGGACGAACAACATC
PRUPE_ppa017528mg	GTGAGCAACGGCACATAC
	GATAAAGTGGAGGCGAAG
