# Supplementary material for: Studying on the strictly self-compatibility mechanism of ‘Liuyefeitao’ peach (Prunus persica L.)
Source: PLoS One. 2018 Aug 1;13(8):e0200914. doi: 10.1371/journal.pone.0200914 (PMC6070229; doi:10.1371/journal.pone.0200914)
Supplement: S2 Table — (XLSX) [file pone.0200914.s002.xlsx]

## Sheet: Sheet1
Gene_id	Definition
S-RNase
PRUPE_ppa018459mg	PREDICTED: Prunus persica ribonuclease MC (LOC18772864), mRNA
F-BOX
PRUPE_ppa005417mg	PREDICTED: Prunus persica F-box/LRR-repeat protein At4g14103 (LOC18779377), mRNA
PRUPE_ppa022491mg	PREDICTED: Prunus persica F-box/LRR-repeat protein 17 (LOC18766459), mRNA
XLOC_010580	F-box and leucine-rich repeat protein 2/20
PRUPE_ppa003392mg	PREDICTED: Prunus persica F-box/LRR-repeat protein 14 (LOC18771249), transcript variant X2, mRNA
PRUPE_ppa019318mg	PREDICTED: Prunus persica F-box/LRR-repeat protein At4g14103 (LOC18781456), mRNA
PRUPE_ppa024324mg	PREDICTED: Prunus persica F-box/LRR-repeat protein At4g14103 (LOC18784432), mRNA
PRUPE_ppa024942mg	PREDICTED: Prunus persica F-box/LRR-repeat protein At3g48880 (LOC18793573), mRNA
PRUPE_ppa002017mg	PREDICTED: Prunus persica F-box/LRR-repeat MAX2 homolog A (LOC18784278), mRNA
PRUPE_ppa016714mg	PREDICTED: Prunus persica F-box/kelch-repeat protein SKIP4 (LOC18785734), mRNA
PRUPE_ppa016785mg	PREDICTED: Prunus persica F-box/kelch-repeat protein At3g23880 (LOC18780244), transcript variant X2, mRNA
PRUPE_ppa021936mg	PREDICTED: Prunus persica F-box/kelch-repeat protein At3g23880 (LOC18775792), transcript variant X1, mRNA
PRUPE_ppa023029mg	PREDICTED: Prunus persica F-box/kelch-repeat protein At3g23880 (LOC18780244), transcript variant X2, mRNA
PRUPE_ppa024138mg	PREDICTED: Prunus persica F-box/kelch-repeat protein At3g23880 (LOC18777465), transcript variant X1, mRNA
PRUPE_ppa006572mg	PREDICTED: Prunus persica F-box/kelch-repeat protein At1g30090 (LOC18779094), mRNA
PRUPE_ppa007053mg	PREDICTED: Prunus persica F-box/kelch-repeat protein At3g24760 (LOC18768036), transcript variant X3, misc_RNA
PRUPE_ppa007996mg	PREDICTED: Prunus persica F-box/kelch-repeat protein At1g15670 (LOC18772208), mRNA"
PRUPE_ppa008072mg	PREDICTED: Prunus persica F-box/kelch-repeat protein SKIP30 (LOC18768039), transcript variant X1, mRNA"
PRUPE_ppa023020mg	PREDICTED: Prunus persica F-box/kelch-repeat protein At3g23880 (LOC18787255), mRNA
PRUPE_ppa025849mg	PREDICTED: Prunus persica F-box/kelch-repeat protein At3g06240 (LOC18774471), mRNA
PRUPE_ppa026586mg	PREDICTED: Prunus persica F-box/kelch-repeat protein At3g06240 (LOC18774388), mRNA
PRUPE_ppa005878mg	PREDICTED: Prunus persica F-box protein At4g19940 (LOC18790753), mRNA
PRUPE_ppa006287mg	PREDICTED: Prunus persica F-box protein At1g10780 (LOC18790108), mRNA
PRUPE_ppa006342mg	PREDICTED: Prunus persica F-box only protein 13 (LOC18788188), mRNA
PRUPE_ppa006669mg	PREDICTED: Prunus persica F-box protein At2g26850 (LOC18781182), mRNA
PRUPE_ppa010075mg	PREDICTED: Prunus persica F-box protein At4g35930 (LOC18769287), mRNA
PRUPE_ppa012743mg	PREDICTED: Prunus persica F-box protein SNE (LOC18784183), mRNA
PRUPE_ppa012865mg	PREDICTED: Prunus persica putative F-box protein At1g46840 (LOC18790683), mRNA
PRUPE_ppa015105mg	PREDICTED: Prunus persica F-box protein CPR30 (LOC18779861), mRNA
PRUPE_ppa016839mg	PREDICTED: Prunus persica F-box protein At2g26160 (LOC18772005), mRNA
PRUPE_ppa017043mg	PREDICTED: Prunus persica F-box only protein 8 (LOC18783145), mRNA
PRUPE_ppa021302mg	PREDICTED: Prunus persica F-box protein At5g51380 (LOC18784553), mRNA
PRUPE_ppa022668mg	PREDICTED: Prunus persica F-box protein PP2-B15 (LOC18773243), mRNA
PRUPE_ppb013913mg	PREDICTED: Prunus persica F-box/FBD/LRR-repeat protein At5g22700 (LOC18773250), mRNA
PRUPE_ppa002673mg	PREDICTED: Prunus persica EIN3-binding F-box protein 1 (LOC18790012), mRNA
PRUPE_ppa008057mg	PREDICTED: Prunus persica F-box protein At1g67340 (LOC18775777), mRNA"
PRUPE_ppa008879mg	PREDICTED: Prunus persica putative F-box protein PP2-B12 (LOC18775404), mRNA"
PRUPE_ppa009695mg	PREDICTED: Prunus persica F-box protein PP2-A13 (LOC18784722), mRNA
PRUPE_ppa026431mg	PREDICTED: Prunus persica F-box protein At3g07870 (LOC18790866), mRNA
Ubiquitin
PRUPE_ppa006790mg	PREDICTED: Prunus persica U-box domain-containing protein 4 (LOC18791760), transcript variant X1, misc_RNA
PRUPE_ppa006471mg	PREDICTED: Prunus persica U-box domain-containing protein 26 (LOC18778720), mRNA
PRUPE_ppa000746mg	PREDICTED: Prunus persica U-box domain-containing protein 44 (LOC18789291), mRNA
PRUPE_ppa003467mg	PREDICTED: Prunus persica ubiquitin carboxyl-terminal hydrolase 21 (LOC18777001), mRNA
PRUPE_ppa010913mg	PREDICTED: Prunus persica ubiquinone biosynthesis protein COQ4 homolog, mitochondrial (LOC18792294), transcript variant X3, mRNA
PRUPE_ppa012728mg	PREDICTED: Prunus persica SKP1-like protein 1A (LOC18768481), mRNA
PRUPE_ppa026502mg	PREDICTED: Prunus persica probable BOI-related E3 ubiquitin-protein ligase 3 (LOC18768309), mRNA
PRUPE_ppa000901mg	PREDICTED: Prunus persica ubiquitin carboxyl-terminal hydrolase 15 (LOC18778198), transcript variant X1, mRNA
PRUPE_ppa003273mg	PREDICTED: Prunus persica E3 ubiquitin-protein ligase RFWD3 (LOC18771906), mRNA
PRUPE_ppa009518mg	PREDICTED: Prunus persica ubiquitin-conjugating enzyme E2 32 (LOC18775470), mRNA
PRUPE_ppa009771mg	PREDICTED: Prunus persica E3 ubiquitin-protein ligase SDIR1 (LOC18772465), transcript variant X1, mRNA
PRUPE_ppa010371mg	PREDICTED: Prunus persica E3 ubiquitin ligase BIG BROTHER (LOC18781001), mRNA
PRUPE_ppa012200mg	PREDICTED: Prunus persica ubiquitin-conjugating enzyme E2 19 (LOC18778389), mRNA
PRUPE_ppa012459mg	PREDICTED: Prunus persica E3 ubiquitin-protein ligase RHA1B (LOC18776367), mRNA
PRUPE_ppa012992mg	PREDICTED: Prunus persica E3 ubiquitin ligase BIG BROTHER (LOC18778967), mRNA
PRUPE_ppa013753mg	PREDICTED: Prunus persica small ubiquitin-related modifier 1 (LOC18779044), mRNA
PRUPE_ppa014098mg	PREDICTED: Prunus persica small ubiquitin-related modifier 1 (LOC18793596), mRNA
PRUPE_ppa015406mg	PREDICTED: Prunus persica E3 ubiquitin-protein ligase ORTHRUS 2 (LOC18778079), mRNA
PRUPE_ppa019526mg	PREDICTED: Prunus persica E3 ubiquitin-protein ligase PUB24 (LOC18771438), mRNA
PRUPE_ppa021166mg	PREDICTED: Prunus persica polyubiquitin (LOC18793851), transcript variant X2, mRNA
PRUPE_ppa022819mg	PREDICTED: Prunus persica putative E3 ubiquitin-protein ligase RF298 (LOC18767015), transcript variant X1, mRNA
PRUPE_ppa023569mg	PREDICTED: Prunus persica probable E3 ubiquitin-protein ligase LUL4 (LOC18792943), mRNA
PRUPE_ppa025017mg	PREDICTED: Prunus persica E3 ubiquitin-protein ligase NEURL1B (LOC18772063), mRNA
PRUPE_ppa026854mg	PREDICTED: Prunus persica E3 ubiquitin-protein ligase RFWD3 (LOC18771761), transcript variant X2, mRNA
PRUPE_ppa002108mg	PREDICTED: Prunus persica U-box domain-containing protein 17 (LOC18781295), mRNA
PRUPE_ppa002658mg	PREDICTED: Prunus persica U-box domain-containing protein 15 (LOC18768521), mRNA
PRUPE_ppa002735mg	PREDICTED: Prunus persica U-box domain-containing protein 15 (LOC18789203), mRNA
PRUPE_ppa002756mg	PREDICTED: Prunus persica U-box domain-containing protein 11 (LOC18788243), mRNA
PRUPE_ppa005537mg	PREDICTED: Prunus persica U-box domain-containing protein 9 (LOC18768527), transcript variant X1, mRNA
PRUPE_ppa005711mg	PREDICTED: Prunus persica U-box domain-containing protein 21 (LOC18782508), mRNA
PRUPE_ppa006448mg	PREDICTED: Prunus persica U-box domain-containing protein 28 (LOC18766540), mRNA
PRUPE_ppa007890mg	PREDICTED: Prunus persica U-box domain-containing protein 4 (LOC18793806), mRNA"
PRUPE_ppa008775mg	PREDICTED: Prunus persica U-box domain-containing protein 11 (LOC18784649), mRNA"
PRUPE_ppa018581mg	PREDICTED: Prunus persica putative U-box domain-containing protein 50 (LOC18774969), transcript variant X3, mRNA
PRUPE_ppa019674mg	PREDICTED: Prunus persica U-box domain-containing protein 1 (LOC18785080), mRNA
PRUPE_ppa022664mg	PREDICTED: Prunus persica U-box domain-containing protein 52 (LOC18783245), mRNA
XLOC_018142	E3 ubiquitin-protein ligase MUL1
PRUPE_ppa000169mg	PREDICTED: Prunus persica E3 ubiquitin-protein ligase UPL4 (LOC18773343), mRNA
PRUPE_ppa002017mg	PREDICTED: Prunus persica F-box/LRR-repeat MAX2 homolog A (LOC18784278), mRNA
PRUPE_ppa002658mg	PREDICTED: Prunus persica U-box domain-containing protein 15 (LOC18768521), mRNA
PRUPE_ppa002735mg	PREDICTED: Prunus persica U-box domain-containing protein 15 (LOC18789203), mRNA
PRUPE_ppa002756mg	PREDICTED: Prunus persica U-box domain-containing protein 11 (LOC18788243), mRNA
PRUPE_ppa005537mg	PREDICTED: Prunus persica U-box domain-containing protein 9 (LOC18768527), transcript variant X1, mRNA
PRUPE_ppa005711mg	PREDICTED: Prunus persica U-box domain-containing protein 21 (LOC18782508), mRNA
PRUPE_ppa006448mg	PREDICTED: Prunus persica U-box domain-containing protein 28 (LOC18766540), mRNA
PRUPE_ppa006495mg	PREDICTED: Prunus persica DNA damage-inducible protein 1 (LOC18772087), transcript variant X3, mRNA
PRUPE_ppa009039mg	PREDICTED: Prunus persica E3 ubiquitin-protein ligase SINAT2 (LOC18774084), transcript variant X3, mRNA"
PRUPE_ppa010024mg	PREDICTED: Prunus persica E3 ubiquitin-protein ligase MIEL1 (LOC18788738), mRNA
PRUPE_ppa018581mg	PREDICTED: Prunus persica putative U-box domain-containing protein 50 (LOC18774969), transcript variant X3, mRNA
PRUPE_ppa022497mg	PREDICTED: Prunus persica protein DAMAGED DNA-BINDING 2 (LOC18774206), mRNA
PRUPE_ppa026471mg	PREDICTED: Prunus persica protein DJ-1 homolog D-like (LOC109948161), mRNA
XLOC_009845	PREDICTED: Prunus persica uncharacterized LOC18779056 (LOC18779056), mRNA
XLOC_019415	PREDICTED: Prunus persica uncharacterized LOC109946376 (LOC109946376), transcript variant X2, misc_RNA
PRUPE_ppa004755mg	PREDICTED: Prunus persica E3 ubiquitin-protein ligase MBR2 (LOC18791219), mRNA
PRUPE_ppa006365mg	PREDICTED: Prunus persica E3 ubiquitin-protein ligase ATL6 (LOC18791409), mRNA
PRUPE_ppa006881mg	PREDICTED: Prunus persica probable E3 ubiquitin-protein ligase RHC2A (LOC18784658), mRNA
PRUPE_ppa007885mg	PREDICTED: Prunus persica probable E3 ubiquitin-protein ligase LOG2 (LOC18773866), mRNA"
PRUPE_ppa008615mg	PREDICTED: Prunus persica E3 ubiquitin-protein ligase ATL6 (LOC18772287), mRNA"
PRUPE_ppa009751mg	PREDICTED: Prunus persica probable E3 ubiquitin-protein ligase RHY1A (LOC18766929), mRNA
PRUPE_ppa010129mg	PREDICTED: Prunus persica E3 ubiquitin-protein ligase RMA1H1 (LOC18766098), mRNA
PRUPE_ppa010296mg	PREDICTED: Prunus persica probable E3 ubiquitin-protein ligase RHA4A (LOC18777365), mRNA
PRUPE_ppa010389mg	PREDICTED: Prunus persica E3 ubiquitin-protein ligase RMA1H1 (LOC18778873), mRNA
PRUPE_ppa011833mg	PREDICTED: Prunus persica probable E3 ubiquitin-protein ligase RHB1A (LOC18786143), transcript variant X3, mRNA
PRUPE_ppa012584mg	PREDICTED: Prunus persica E3 ubiquitin-protein ligase RHA1B (LOC18787424), mRNA
PRUPE_ppa013157mg	PREDICTED: Prunus persica E3 ubiquitin-protein ligase RNF170 (LOC18792430), mRNA
PRUPE_ppa017073mg	PREDICTED: Prunus persica E3 ubiquitin-protein ligase ATL41 (LOC18779920), mRNA
PRUPE_ppa020037mg	PREDICTED: Prunus persica putative ubiquitin-conjugating enzyme E2 38 (LOC18792079), mRNA
PRUPE_ppa023189mg	PREDICTED: Prunus persica E3 ubiquitin-protein ligase HERC2 (LOC18792082), transcript variant X4, mRNA
PRUPE_ppa1027169mg	PREDICTED: Prunus persica E3 ubiquitin-protein ligase PUB23 (LOC18771530), mRNA
MAPK
PRUPE_ppa001593mg	p90 ribosomal S6 kinase
PRUPE_ppa025690mg	p90 ribosomal S6 kinase
PRUPE_ppa001785mg	serine/threonine-protein phosphatase 2B catalytic subunit
PRUPE_ppa006075mg	serine/threonine-protein phosphatase 2B catalytic subunit
PRUPE_ppa018548mg	serine/threonine-protein phosphatase 2B catalytic subunit
PRUPE_ppa001615mg	p90 ribosomal S6 kinase
PRUPE_ppa001808mg	p90 ribosomal S6 kinase
PRUPE_ppa001824mg	p90 ribosomal S6 kinase
PRUPE_ppa003168mg	p90 ribosomal S6 kinase
PRUPE_ppa005267mg	p90 ribosomal S6 kinase
PRUPE_ppa005365mg	p90 ribosomal S6 kinase
PRUPE_ppa009425mg	p90 ribosomal S6 kinase
PRUPE_ppb016461mg	p90 ribosomal S6 kinase
PRUPE_ppa005286mg	serine/threonine-protein phosphatase 2B catalytic subunit
PRUPE_ppa006494mg	serine/threonine-protein phosphatase 2B catalytic subunit
PRUPE_ppa006733mg	serine/threonine-protein phosphatase 2B catalytic subunit
PRUPE_ppa007126mg	serine/threonine-protein phosphatase 2B catalytic subunit
PRUPE_ppa007302mg	serine/threonine-protein phosphatase 2B catalytic subunit
PRUPE_ppa007423mg	serine/threonine-protein phosphatase 2B catalytic subunit
PRUPE_ppa007493mg	serine/threonine-protein phosphatase 2B catalytic subunit
PRUPE_ppa009852mg	serine/threonine-protein phosphatase 2B catalytic subunit
PRUPE_ppa016423mg	serine/threonine-protein phosphatase 2B catalytic subunit
PRUPE_ppa001577mg	p90 ribosomal S6 kinase
PRUPE_ppa001791mg	p90 ribosomal S6 kinase
PRUPE_ppa005575mg	p90 ribosomal S6 kinase
PRUPE_ppa018837mg	p90 ribosomal S6 kinase
PRUPE_ppa021994mg	p90 ribosomal S6 kinase
PRUPE_ppa024695mg	p90 ribosomal S6 kinase
PRUPE_ppb022242mg	p90 ribosomal S6 kinase
Receptor-like kinase
PRUPE_ppa000614mg	PREDICTED: Prunus persica LRR receptor-like serine/threonine-protein kinase RPK2 (LOC18792085), mRNA
PRUPE_ppa000847mg	PREDICTED: Prunus persica LRR receptor-like serine/threonine-protein kinase ERECTA (LOC18791862), transcript variant X2, mRNA
PRUPE_ppa002871mg	PREDICTED: Prunus persica somatic embryogenesis receptor kinase 2 (LOC18767636), mRNA
XLOC_007821	PREDICTED: Prunus persica G-type lectin S-receptor-like serine/threonine-protein kinase SD2-5 (LOC109948307), transcript variant X2, mRNA
PRUPE_ppa000438mg	PREDICTED: Prunus persica leucine-rich repeat receptor protein kinase EMS1 (LOC18787708), mRNA
PRUPE_ppa000484mg	PREDICTED: Prunus persica probable LRR receptor-like serine/threonine-protein kinase At4g36180 (LOC18770274), mRNA
PRUPE_ppa000498mg	PREDICTED: Prunus persica probable LRR receptor-like serine/threonine-protein kinase At4g36180 (LOC18789192), mRNA
PRUPE_ppa000538mg	PREDICTED: Prunus persica MDIS1-interacting receptor like kinase 2 (LOC18768824), mRNA
PRUPE_ppa000550mg	PREDICTED: Prunus persica leucine-rich repeat receptor-like serine/threonine-protein kinase At1g17230 (LOC18778627), transcript variant X1, mRNA
PRUPE_ppa000681mg	PREDICTED: Prunus persica leucine-rich repeat receptor-like protein kinase TDR (LOC18784821), mRNA
PRUPE_ppa000726mg	PREDICTED: Prunus persica MDIS1-interacting receptor like kinase 1 (LOC18768808), mRNA
PRUPE_ppa000754mg	PREDICTED: Prunus persica probable inactive receptor kinase At5g10020 (LOC18774505), mRNA
PRUPE_ppa000762mg	PREDICTED: Prunus persica probable LRR receptor-like serine/threonine-protein kinase At4g20940 (LOC18778202), transcript variant X2, mRNA
PRUPE_ppa000813mg	PREDICTED: Prunus persica receptor-like protein kinase HSL1 (LOC18780290), mRNA
PRUPE_ppa000838mg	PREDICTED: Prunus persica probably inactive leucine-rich repeat receptor-like protein kinase At3g28040 (LOC18788734), mRNA
PRUPE_ppa000889mg	PREDICTED: Prunus persica probable LRR receptor-like serine/threonine-protein kinase IRK (LOC18784643), mRNA
PRUPE_ppa000904mg	PREDICTED: Prunus persica leucine-rich repeat receptor-like protein kinase PXC2 (LOC18772236), mRNA
PRUPE_ppa000976mg	PREDICTED: Prunus persica probable leucine-rich repeat receptor-like protein kinase At5g63930 (LOC18775269), mRNA
PRUPE_ppa000995mg	PREDICTED: Prunus persica glutamate receptor 3.6 (LOC18770477), transcript variant X1, mRNA
PRUPE_ppa001005mg	PREDICTED: Prunus persica probable LRR receptor-like serine/threonine-protein kinase At1g07650 (LOC18781287), mRNA
PRUPE_ppa001054mg	PREDICTED: Prunus persica glutamate receptor 3.6 (LOC18770477), transcript variant X1, mRNA
PRUPE_ppa001123mg	PREDICTED: Prunus persica probable LRR receptor-like serine/threonine-protein kinase At5g48740 (LOC18768860), transcript variant X1, mRNA
PRUPE_ppa001174mg	PREDICTED: Prunus persica leucine-rich repeat receptor-like tyrosine-protein kinase PXC3 (LOC18771189), mRNA
PRUPE_ppa001194mg	PREDICTED: Prunus persica probable LRR receptor-like serine/threonine-protein kinase At1g12460 (LOC18777340), mRNA
PRUPE_ppa001265mg	PREDICTED: Prunus persica probable receptor-like protein kinase At2g21480 (LOC18767189), mRNA
PRUPE_ppa001349mg	PREDICTED: Prunus persica probably inactive leucine-rich repeat receptor-like protein kinase IMK2 (LOC18785531), mRNA
PRUPE_ppa001459mg	PREDICTED: Prunus persica probable LRR receptor-like serine/threonine-protein kinase At2g16250 (LOC18791798), mRNA
PRUPE_ppa001604mg	PREDICTED: Prunus persica probably inactive leucine-rich repeat receptor-like protein kinase At5g06940 (LOC18769707), mRNA
PRUPE_ppa001717mg	PREDICTED: Prunus persica probable LRR receptor-like serine/threonine-protein kinase At4g37250 (LOC18772252), mRNA
PRUPE_ppa001834mg	PREDICTED: Prunus persica probable LRR receptor-like serine/threonine-protein kinase RFK1 (LOC18780480), transcript variant X2, mRNA
PRUPE_ppa001911mg	PREDICTED: Prunus persica probable inactive leucine-rich repeat receptor-like protein kinase At3g03770 (LOC18777912), mRNA
PRUPE_ppa002088mg	PREDICTED: Prunus persica protein STRUBBELIG-RECEPTOR FAMILY 8 (LOC18781381), mRNA
PRUPE_ppa002204mg	PREDICTED: Prunus persica receptor protein kinase-like protein ZAR1 (LOC18789263), transcript variant X1, mRNA
PRUPE_ppa002287mg	PREDICTED: Prunus persica inactive leucine-rich repeat receptor-like serine/threonine-protein kinase At1g60630 (LOC18792280), mRNA
PRUPE_ppa002356mg	PREDICTED: Prunus persica probable LRR receptor-like serine/threonine-protein kinase At1g34110 (LOC18776901), mRNA
PRUPE_ppa002357mg	PREDICTED: Prunus persica leucine-rich repeat receptor-like protein kinase PXC1 (LOC18771548), mRNA
PRUPE_ppa002373mg	PREDICTED: Prunus persica somatic embryogenesis receptor kinase 1 (LOC18785130), mRNA
PRUPE_ppa002400mg	PREDICTED: Prunus persica probable L-type lectin-domain containing receptor kinase S.7 (LOC18773109), transcript variant X1, mRNA
PRUPE_ppa002452mg	PREDICTED: Prunus persica probable leucine-rich repeat receptor-like protein kinase At1g68400 (LOC18793963), mRNA
PRUPE_ppa002530mg	PREDICTED: Prunus persica cysteine-rich receptor-like protein kinase 42 (LOC18784330), mRNA
PRUPE_ppa002533mg	PREDICTED: Prunus persica probable inactive receptor kinase At5g67200 (LOC18793457), mRNA
PRUPE_ppa002536mg	PREDICTED: Prunus persica probable inactive receptor kinase At1g48480 (LOC18777987), mRNA
PRUPE_ppa002545mg	PREDICTED: Prunus persica probable leucine-rich repeat receptor-like protein kinase At1g68400 (LOC18791135), mRNA
PRUPE_ppa002566mg	PREDICTED: Prunus persica receptor protein kinase-like protein ZAR1 (LOC18769345), mRNA
PRUPE_ppa002683mg	PREDICTED: Prunus persica probable inactive leucine-rich repeat receptor-like protein kinase At3g03770 (LOC18784348), mRNA
PRUPE_ppa002781mg	PREDICTED: Prunus persica probable inactive receptor kinase At5g58300 (LOC18774851), mRNA
PRUPE_ppa002872mg	PREDICTED: Prunus persica serine/threonine receptor-like kinase NFP (LOC18789828), transcript variant X1, mRNA
PRUPE_ppa003000mg	PREDICTED: Prunus persica receptor-like serine/threonine-protein kinase NCRK (LOC18772706), transcript variant X2, mRNA
PRUPE_ppa003081mg	PREDICTED: Prunus persica putative leucine-rich repeat receptor-like serine/threonine-protein kinase At2g14440 (LOC18778174), mRNA
PRUPE_ppa003105mg	PREDICTED: Prunus persica LRR receptor-like serine/threonine-protein kinase FEI 1 (LOC18777745), transcript variant X1, mRNA
PRUPE_ppa005384mg	PREDICTED: Prunus persica ultraviolet-B receptor UVR8 (LOC18785956), transcript variant X3, mRNA
PRUPE_ppa005531mg	PREDICTED: Prunus persica probable receptor-like protein kinase At3g17420 (LOC18793124), mRNA
PRUPE_ppa006717mg	PREDICTED: Prunus persica calcium sensing receptor, chloroplastic (LOC18777910), mRNA
PRUPE_ppa007835mg	PREDICTED: Prunus persica receptor-like serine/threonine-protein kinase At1g78530 (LOC18778782), mRNA
PRUPE_ppa007868mg	PREDICTED: Prunus persica inactive leucine-rich repeat receptor-like protein kinase CORYNE (LOC18791678), mRNA
PRUPE_ppa008962mg	PREDICTED: Prunus persica mitochondrial import receptor subunit TOM40-1 (LOC18792564), mRNA
PRUPE_ppa009494mg	PREDICTED: Prunus persica L-type lectin-domain containing receptor kinase VIII.2 (LOC18772485), mRNA
PRUPE_ppa010848mg	PREDICTED: Prunus persica wall-associated receptor kinase-like 20 (LOC18769574), mRNA
PRUPE_ppa011145mg	PREDICTED: Prunus persica B-cell receptor-associated protein 31 (LOC18779454), mRNA
PRUPE_ppa011206mg	PREDICTED: Prunus persica LRR receptor kinase BAK1 (LOC18788266), mRNA
PRUPE_ppa012189mg	PREDICTED: Prunus persica B-cell receptor-associated protein 31 (LOC18767739), mRNA
PRUPE_ppa015149mg	PREDICTED: Prunus persica leucine-rich repeat receptor-like protein kinase PXC2 (LOC18782639), mRNA
PRUPE_ppa015441mg	PREDICTED: Prunus persica probably inactive leucine-rich repeat receptor-like protein kinase IMK2 (LOC18772668), transcript variant X1, mRNA
PRUPE_ppa015992mg	PREDICTED: Prunus persica probable receptor-like serine/threonine-protein kinase At5g57670 (LOC18789931), transcript variant X1, mRNA
PRUPE_ppa016555mg	PREDICTED: Prunus persica L-type lectin-domain containing receptor kinase IX.1 (LOC18779332), mRNA
PRUPE_ppa017049mg	PREDICTED: Prunus persica probable LRR receptor-like serine/threonine-protein kinase At1g56130 (LOC18778976), transcript variant X1, mRNA
PRUPE_ppa017393mg	PREDICTED: Prunus persica probably inactive leucine-rich repeat receptor-like protein kinase At2g25790 (LOC18778268), mRNA
PRUPE_ppa017398mg	PREDICTED: Prunus persica LRR receptor-like serine/threonine-protein kinase ERL1 (LOC18787401), mRNA
PRUPE_ppa017796mg	PREDICTED: Prunus persica probable leucine-rich repeat receptor-like protein kinase At5g49770 (LOC18780177), mRNA
PRUPE_ppa017871mg	PREDICTED: Prunus persica receptor-like protein kinase (LOC18783328), mRNA
PRUPE_ppa018346mg	PREDICTED: Prunus persica probable LRR receptor-like serine/threonine-protein kinase At1g05700 (LOC18782687), mRNA
PRUPE_ppa018636mg	PREDICTED: Prunus persica receptor like protein 30-like (LOC109947625), mRNA
PRUPE_ppa018789mg	PREDICTED: Prunus persica probable LRR receptor-like serine/threonine-protein kinase At4g26540 (LOC18776267), mRNA
PRUPE_ppa018872mg	PREDICTED: Prunus persica receptor-like protein 51 (LOC109948502), misc_RNA
PRUPE_ppa018962mg	PREDICTED: Prunus persica MDIS1-interacting receptor like kinase 2 (LOC18766698), mRNA
PRUPE_ppa019682mg	PREDICTED: Prunus persica cysteine-rich receptor-like protein kinase 19 (LOC18769998), transcript variant X1, mRNA
PRUPE_ppa020205mg	PREDICTED: Prunus persica probable LRR receptor-like serine/threonine-protein kinase At3g47570 (LOC18773606), mRNA
PRUPE_ppa021918mg	PREDICTED: Prunus persica probable receptor-like protein kinase At3g17420 (LOC18793124), mRNA
PRUPE_ppa022997mg	PREDICTED: Prunus persica probable inactive receptor kinase At5g58300 (LOC18772057), transcript variant X6, mRNA
PRUPE_ppa023064mg	PREDICTED: Prunus persica probable LRR receptor-like serine/threonine-protein kinase At3g47570 (LOC18774878), mRNA
PRUPE_ppa023817mg	PREDICTED: Prunus persica glutamate receptor 3.6 (LOC18771006), transcript variant X3, mRNA
PRUPE_ppa024164mg	PREDICTED: Prunus persica probable receptor-like protein kinase At1g49730 (LOC18768245), transcript variant X2, mRNA
PRUPE_ppa024591mg	PREDICTED: Prunus persica probable LRR receptor-like serine/threonine-protein kinase At1g34110 (LOC18766768), mRNA
PRUPE_ppa025240mg	PREDICTED: Prunus persica abscisic acid receptor PYL4 (LOC18784666), mRNA
PRUPE_ppa025893mg	PREDICTED: Prunus persica glutamate receptor 1.3 (LOC18785828), mRNA
PRUPE_ppa026134mg	PREDICTED: Prunus persica leucine-rich repeat receptor-like serine/threonine-protein kinase BAM3 (LOC18789509), mRNA
PRUPE_ppa026375mg	PREDICTED: Prunus persica receptor protein kinase-like protein At4g34220 (LOC18768026), mRNA
PRUPE_ppa027145mg	PREDICTED: Prunus persica protein STRUBBELIG-RECEPTOR FAMILY 3 (LOC18780398), mRNA
XLOC_012641	PREDICTED: Prunus persica LEAF RUST 10 DISEASE-RESISTANCE LOCUS RECEPTOR-LIKE PROTEIN KINASE-like 2.1 (LOC109947690), transcript variant X4, mRNA
PRUPE_ppa000499mg	PREDICTED: Prunus persica probable leucine-rich repeat receptor-like protein kinase At2g33170 (LOC18793221), mRNA
PRUPE_ppa000982mg	PREDICTED: Prunus persica receptor protein kinase TMK1 (LOC18791150), mRNA
PRUPE_ppa001184mg	PREDICTED: Prunus persica receptor-like protein kinase HSL1 (LOC18788206), mRNA
PRUPE_ppa002458mg	PREDICTED: Prunus persica protein STRUBBELIG-RECEPTOR FAMILY 5 (LOC18781702), transcript variant X1, mRNA
PRUPE_ppa002525mg	PREDICTED: Prunus persica probable inactive receptor-like protein kinase At3g56050 (LOC18787678), mRNA
PRUPE_ppa002577mg	PREDICTED: Prunus persica L-type lectin-domain containing receptor kinase VII.1 (LOC18778219), mRNA
PRUPE_ppa002702mg	PREDICTED: Prunus persica receptor-like serine/threonine-protein kinase At4g25390 (LOC18784780), mRNA
PRUPE_ppa002813mg	PREDICTED: Prunus persica probable inactive receptor kinase At2g26730 (LOC18776130), mRNA
PRUPE_ppa002818mg	PREDICTED: Prunus persica receptor-like protein 12 (LOC18774582), mRNA
PRUPE_ppa003394mg	PREDICTED: Prunus persica probable LRR receptor-like serine/threonine-protein kinase RKF3 (LOC18773397), mRNA
PRUPE_ppa007188mg	PREDICTED: Prunus persica lysM domain receptor-like kinase 3 (LOC18773584), mRNA
PRUPE_ppa007318mg	PREDICTED: Prunus persica phytosulfokine receptor 2 (LOC18767871), mRNA
PRUPE_ppa011257mg	PREDICTED: Prunus persica MDIS1-interacting receptor like kinase 2 (LOC18792570), transcript variant X2, mRNA
PRUPE_ppa014741mg	PREDICTED: Prunus persica cysteine-rich receptor-like protein kinase 26 (LOC18788167), mRNA
PRUPE_ppa015767mg	PREDICTED: Prunus persica receptor-like protein 12 (LOC18775558), transcript variant X2, mRNA
PRUPE_ppa015990mg	PREDICTED: Prunus persica receptor-like protein 2 (LOC18773573), transcript variant X1, mRNA
PRUPE_ppa016824mg	PREDICTED: Prunus persica putative ER lumen protein-retaining receptor C28H8.4 (LOC18767442), mRNA
PRUPE_ppa017528mg	PREDICTED: Prunus persica receptor-like protein 2 (LOC18779492), mRNA
PRUPE_ppa018051mg	PREDICTED: Prunus persica probable LRR receptor-like serine/threonine-protein kinase At4g36180 (LOC18786444), mRNA
PRUPE_ppa019950mg	PREDICTED: Prunus persica glutamate receptor 2.8 (LOC18790719), transcript variant X1, mRNA
PRUPE_ppa019968mg	PREDICTED: Prunus persica lysM domain receptor-like kinase 3 (LOC18782974), mRNA
PRUPE_ppa023693mg	PREDICTED: Prunus persica tyrosine-sulfated glycopeptide receptor 1 (LOC18783392), mRNA
PRUPE_ppa024485mg	PREDICTED: Prunus persica cysteine-rich receptor-like protein kinase 25 (LOC18778821), mRNA
PRUPE_ppa024691mg	PREDICTED: Prunus persica probable LRR receptor-like serine/threonine-protein kinase At4g26540 (LOC18773756), mRNA
PRUPE_ppa025278mg	PREDICTED: Prunus persica cysteine-rich receptor-like protein kinase 25 (LOC18778821), mRNA
PRUPE_ppa025588mg	PREDICTED: Prunus persica proline-rich receptor-like protein kinase PERK2 (LOC109949561), mRNA
PRUPE_ppa026606mg	PREDICTED: Prunus persica proline-rich receptor-like protein kinase PERK13 (LOC18790521), mRNA
PRUPE_ppa026839mg	PREDICTED: Prunus persica glutamate receptor 2.7 (LOC18790269), transcript variant X3, mRNA
XLOC_006680	PREDICTED: Prunus persica probable LRR receptor-like serine/threonine-protein kinase At1g05700 (LOC18783768), transcript variant X4, mRNA
XLOC_015216	PREDICTED: Prunus persica L-type lectin-domain containing receptor kinase VIII.1 (LOC18774756), mRNA
XLOC_017298	PREDICTED: Prunus persica probable LRR receptor-like serine/threonine-protein kinase At4g36180 (LOC18789192), mRNA
Transcription factor
PRUPE_ppa002612mg	PREDICTED: Prunus persica AP2-like ethylene-responsive transcription factor ANT (LOC18772656), transcript variant X2, mRNA
PRUPE_ppa003839mg	PREDICTED: Prunus persica AP2-like ethylene-responsive transcription factor AIL5 (LOC18791311), mRNA
PRUPE_ppa005152mg	PREDICTED: Prunus persica WRKY transcription factor 44 (LOC18772322), transcript variant X3, mRNA
PRUPE_ppa006243mg	PREDICTED: Prunus persica AP2/ERF and B3 domain-containing transcription factor RAV1 (LOC18788511), mRNA
PRUPE_ppa007768mg	PREDICTED: Prunus persica AP2-like ethylene-responsive transcription factor At1g16060 (LOC18784307), mRNA
PRUPE_ppa008514mg	PREDICTED: Prunus persica ethylene-responsive transcription factor ERF118 (LOC18791713), transcript variant X2, mRNA
PRUPE_ppa008730mg	PREDICTED: Prunus persica ethylene-responsive transcription factor ERF071 (LOC18767585), mRNA
PRUPE_ppa010391mg	PREDICTED: Prunus persica MADS-box protein CMB1 (LOC18778036), mRNA
PRUPE_ppa010692mg	PREDICTED: Prunus persica GATA transcription factor 11 (LOC18775221), transcript variant X2, mRNA
PRUPE_ppa011735mg	PREDICTED: Prunus persica ethylene-responsive transcription factor TINY (LOC18781940), mRNA
PRUPE_ppa013171mg	PREDICTED: Prunus persica GATA transcription factor 15 (LOC18788980), mRNA
PRUPE_ppa015063mg	PREDICTED: Prunus persica E2F transcription factor-like E2FE (LOC18776748), transcript variant X2, mRNA
PRUPE_ppa015310mg	PREDICTED: Prunus persica GATA transcription factor 17 (LOC18772033), mRNA
PRUPE_ppa016557mg	PREDICTED: Prunus persica transcription factor LHW (LOC18773570), transcript variant X1, mRNA
PRUPE_ppa019186mg	PREDICTED: Prunus persica AP2-like ethylene-responsive transcription factor AIL6 (LOC18773090), mRNA
PRUPE_ppa019550mg	PREDICTED: Prunus persica probable WRKY transcription factor 49 (LOC18774967), mRNA
PRUPE_ppa019842mg	PREDICTED: Prunus persica transcription factor HBP-1b(c38) (LOC18793834), transcript variant X1, mRNA
PRUPE_ppa020676mg	PREDICTED: Prunus persica ethylene-responsive transcription factor RAP2-4 (LOC18788097), mRNA
PRUPE_ppa021369mg	PREDICTED: Prunus persica transcription factor-like protein DPA (LOC18772337), mRNA
PRUPE_ppa022435mg	PREDICTED: Prunus persica ethylene-responsive transcription factor 8 (LOC18768993), mRNA
PRUPE_ppa023077mg	PREDICTED: Prunus persica AP2-like ethylene-responsive transcription factor ANT (LOC18788684), mRNA
PRUPE_ppa023839mg	PREDICTED: Prunus persica ethylene-responsive transcription factor 1B (LOC18767901), mRNA
PRUPE_ppa023908mg	PREDICTED: Prunus persica ethylene-responsive transcription factor SHINE 2 (LOC18791831), mRNA
PRUPE_ppa024826mg	PREDICTED: Prunus persica ethylene-responsive transcription factor WIN1 (LOC18783494), mRNA
PRUPE_ppa025804mg	PREDICTED: Prunus persica ethylene-responsive transcription factor CRF2 (LOC18776576), mRNA
PRUPE_ppa026139mg	PREDICTED: Prunus persica ethylene-responsive transcription factor ERF023 (LOC18786753), mRNA
XLOC_000224	PREDICTED: Prunus persica transcription factor TCP7-like (LOC109946489), transcript variant X1, mRNA
PRUPE_ppa000676mg	PREDICTED: Prunus persica transcription factor MYB3R-1 (LOC18789423), mRNA
PRUPE_ppa001838mg	PREDICTED: Prunus persica transcription factor bHLH157 (LOC18776034), mRNA
PRUPE_ppa002645mg	PREDICTED: Prunus persica transcription factor EGL1 (LOC18784676), mRNA
PRUPE_ppa002762mg	PREDICTED: Prunus persica transcription factor EGL1 (LOC18776558), mRNA
PRUPE_ppa004661mg	PREDICTED: Prunus persica transcription factor TCP4 (LOC18780672), mRNA
PRUPE_ppa005254mg	PREDICTED: Prunus persica transcription factor bHLH66 (LOC18770899), transcript variant X1, mRNA
PRUPE_ppa006041mg	PREDICTED: Prunus persica transcription factor bHLH67 (LOC18784699), mRNA
PRUPE_ppa006202mg	PREDICTED: Prunus persica AP2-like ethylene-responsive transcription factor At2g41710 (LOC18770374), mRNA
PRUPE_ppa006389mg	PREDICTED: Prunus persica transcription factor TCP15 (LOC18776496), mRNA
PRUPE_ppa006434mg	PREDICTED: Prunus persica transcription factor MYB80 (LOC18770951), mRNA
PRUPE_ppa006531mg	PREDICTED: Prunus persica transcription factor EMB1444 (LOC18780358), transcript variant X1, mRNA
PRUPE_ppa007268mg	PREDICTED: Prunus persica transcription factor MYB3 (LOC18784987), mRNA
PRUPE_ppa007594mg	PREDICTED: Prunus persica transcription factor MYB111 (LOC18792132), mRNA
PRUPE_ppa007656mg	PREDICTED: Prunus persica transcription factor bHLH93 (LOC18773345), mRNA
PRUPE_ppa007753mg	PREDICTED: Prunus persica transcription factor AS1 (LOC18773068), transcript variant X1, mRNA
PRUPE_ppa007762mg	PREDICTED: Prunus persica transcription factor bHLH74 (LOC18793328), transcript variant X3, mRNA
PRUPE_ppa008085mg	PREDICTED: Prunus persica transcription factor bHLH137 (LOC18776772), mRNA
PRUPE_ppa008172mg	PREDICTED: Prunus persica transcription factor UNE12 (LOC18773009), transcript variant X1, mRNA
PRUPE_ppa008539mg	PREDICTED: Prunus persica transcription factor MYB1R1 (LOC18789693), mRNA
PRUPE_ppa008720mg	PREDICTED: Prunus persica ethylene-responsive transcription factor CRF3 (LOC18785107), mRNA
PRUPE_ppa009461mg	PREDICTED: Prunus persica transcription factor bHLH94 (LOC18789178), mRNA
PRUPE_ppa009720mg	PREDICTED: Prunus persica nuclear transcription factor Y subunit C-2 (LOC18778603), transcript variant X1, mRNA
PRUPE_ppa010130mg	PREDICTED: Prunus persica ethylene-responsive transcription factor TINY (LOC18771268), mRNA
PRUPE_ppa010601mg	PREDICTED: Prunus persica ethylene-responsive transcription factor WIN1 (LOC18769467), mRNA
PRUPE_ppa010908mg	PREDICTED: Prunus persica transcription factor WER (LOC18776731), mRNA
PRUPE_ppa010972mg	PREDICTED: Prunus persica transcription factor bHLH35 (LOC18792032), mRNA
PRUPE_ppa011532mg	PREDICTED: Prunus persica transcription factor bHLH106 (LOC18771236), mRNA
PRUPE_ppa012668mg	PREDICTED: Prunus persica transcription factor ICE1 (LOC18787205), transcript variant X2, mRNA
PRUPE_ppa014004mg	PREDICTED: Prunus persica transcription factor PRE6 (LOC18784284), transcript variant X1, mRNA
PRUPE_ppa014060mg	PREDICTED: Prunus persica transcription factor RADIALIS (LOC18768119), mRNA
PRUPE_ppa014583m1g	PREDICTED: Prunus persica GATA transcription factor 4 (LOC18787559), mRNA
PRUPE_ppa015634mg	PREDICTED: Prunus persica transcription factor MYC3 (LOC18777732), mRNA
PRUPE_ppa016220mg	PREDICTED: Prunus persica transcription factor bHLH14 (LOC18775837), transcript variant X2, mRNA
PRUPE_ppa016464mg	PREDICTED: Prunus persica trihelix transcription factor GTL2 (LOC18789684), transcript variant X2, mRNA
PRUPE_ppa016514mg	PREDICTED: Prunus persica transcription factor bHLH93 (LOC18793632), mRNA
PRUPE_ppa017136mg	PREDICTED: Prunus persica transcription factor MYB6 (LOC18771453), mRNA
PRUPE_ppa017228mg	PREDICTED: Prunus persica transcription factor PIF4 (LOC18782264), transcript variant X2, mRNA
PRUPE_ppa017461mg	PREDICTED: Prunus persica transcription factor SCREAM2 (LOC18775139), transcript variant X1, mRNA
PRUPE_ppa017746mg	PREDICTED: Prunus persica transcription factor bHLH71 (LOC18776329), mRNA
PRUPE_ppa017864mg	PREDICTED: Prunus persica transcription factor TCP15 (LOC18789993), transcript variant X1, mRNA
PRUPE_ppa018561mg	PREDICTED: Prunus persica transcription factor MYB86 (LOC18778086), mRNA
PRUPE_ppa018704mg	PREDICTED: Prunus persica AP2-like ethylene-responsive transcription factor TOE3 (LOC18785397), mRNA
PRUPE_ppa019115mg	PREDICTED: Prunus persica transcription factor JUNGBRUNNEN 1 (LOC18780239), transcript variant X1, mRNA
PRUPE_ppa019406mg	PREDICTED: Prunus persica transcription factor bHLH30 (LOC18793925), mRNA
PRUPE_ppa019718mg	PREDICTED: Prunus persica transcription factor MYB86 (LOC18772237), mRNA
PRUPE_ppa020302mg	PREDICTED: Prunus persica transcription factor PAR1 (LOC18782365), mRNA
PRUPE_ppa021226mg	PREDICTED: Prunus persica transcription factor HEC1 (LOC18788678), mRNA
PRUPE_ppa021341mg	PREDICTED: Prunus persica general transcription factor IIF subunit 2 (LOC18784849), mRNA
PRUPE_ppa021764mg	PREDICTED: Prunus persica B3 domain-containing transcription factor VRN1 (LOC18769772), transcript variant X2, mRNA
PRUPE_ppa022205mg	PREDICTED: Prunus persica transcription factor MYB6 (LOC18792773), mRNA
PRUPE_ppa022219mg	PREDICTED: Prunus persica B3 domain-containing transcription factor VRN1 (LOC18770971), transcript variant X2, mRNA
PRUPE_ppa022417mg	PREDICTED: Prunus persica trihelix transcription factor GTL2 (LOC18775068), mRNA
PRUPE_ppa022758mg	PREDICTED: Prunus persica probable WRKY transcription factor 31 (LOC18780663), transcript variant X1, mRNA
PRUPE_ppa022938mg	PREDICTED: Prunus persica transcription factor HEC2 (LOC18769779), mRNA
PRUPE_ppa023853mg	PREDICTED: Prunus persica transcription factor CPC (LOC18784803), mRNA
PRUPE_ppa024027mg	PREDICTED: Prunus persica probable WRKY transcription factor 71 (LOC18778513), mRNA
PRUPE_ppa024374mg	PREDICTED: Prunus persica GATA transcription factor 21 (LOC18771664), mRNA
PRUPE_ppa025417mg	PREDICTED: Prunus persica transcription factor bHLH14 (LOC18776941), mRNA
PRUPE_ppa026454mg	PREDICTED: Prunus persica trihelix transcription factor GTL1 (LOC18778894), mRNA
PRUPE_ppa026916mg	PREDICTED: Prunus persica transcription factor MYB114 (LOC18792128), mRNA
PRUPE_ppb023788mg	PREDICTED: Prunus persica ethylene-responsive transcription factor WRI1 (LOC18787732), mRNA
PRUPE_ppb024778mg	PREDICTED: Prunus persica transcription factor bHLH82 (LOC18778062), mRNA
PRUPE_ppa002413mg	PREDICTED: Prunus persica zinc finger CCCH domain-containing protein 22 (LOC18778274), transcript variant X2, mRNA
PRUPE_ppa004527mg	PREDICTED: Prunus persica zinc finger protein ZPR1 homolog (LOC18780822), mRNA
PRUPE_ppa007297mg	PREDICTED: Prunus persica zinc finger CCCH domain-containing protein 20 (LOC18771449), mRNA
PRUPE_ppa008076mg	PREDICTED: Prunus persica zinc finger CCCH domain-containing protein 39 (LOC18771759), mRNA
PRUPE_ppa008939mg	PREDICTED: Prunus persica dof zinc finger protein DOF3.4 (LOC109946797), mRNA
PRUPE_ppa009942mg	PREDICTED: Prunus persica zinc finger protein CONSTANS-LIKE 1 (LOC18781662), mRNA
PRUPE_ppa010077mg	PREDICTED: Prunus persica zinc finger protein GIS3 (LOC18789289), mRNA
PRUPE_ppa015664mg	PREDICTED: Prunus persica zinc finger CCCH domain-containing protein 62 (LOC18784345), mRNA
PRUPE_ppa019209mg	PREDICTED: Prunus persica dof zinc finger protein DOF5.7 (LOC18774880), mRNA
PRUPE_ppa022195mg	PREDICTED: Prunus persica putative zinc finger protein At1g68190 (LOC18789837), transcript variant X2, mRNA
PRUPE_ppa022855mg	PREDICTED: Prunus persica zinc finger protein JAGGED (LOC18790151), transcript variant X1, mRNA
PRUPE_ppa023263mg	PREDICTED: Prunus persica zinc finger CCCH domain-containing protein 53 (LOC18787039), transcript variant X1, mRNA
PRUPE_ppa024033mg	PREDICTED: Prunus persica dof zinc finger protein DOF3.4 (LOC18771433), mRNA
PRUPE_ppa025636mg	PREDICTED: Prunus persica zinc finger CCCH domain-containing protein 56 (LOC18780661), mRNA
PRUPE_ppa026391mg	PREDICTED: Prunus persica B-box zinc finger protein 20 (LOC18768760), mRNA
PRUPE_ppa026514mg	PREDICTED: Prunus persica B-box zinc finger protein 32 (LOC18781671), mRNA
PRUPE_ppa027025mg	PREDICTED: Prunus persica zinc finger E-box-binding homeobox 1 (LOC18793283), mRNA
XLOC_019519	PREDICTED: Prunus persica GATA zinc finger domain-containing protein 4-like (LOC109948331), mRNA
PRUPE_ppa000936mg	PREDICTED: Prunus persica WD repeat-containing protein 3 (LOC18769471), mRNA
PRUPE_ppa002479mg	PREDICTED: Prunus persica WD repeat-containing protein 44 (LOC18773275), transcript variant X2, mRNA
PRUPE_ppa003077mg	PREDICTED: Prunus persica WD repeat-containing protein 75 (LOC18792849), transcript variant X1, mRNA
PRUPE_ppa005177mg	PREDICTED: Prunus persica glutamate-rich WD repeat-containing protein 1 (LOC18769130), mRNA
PRUPE_ppa005213mg	PREDICTED: Prunus persica WD repeat-containing protein 74 (LOC18790214), transcript variant X1, mRNA
PRUPE_ppa005299mg	PREDICTED: Prunus persica WD-40 repeat-containing protein MSI4 (LOC18783682), mRNA
PRUPE_ppa006618mg	PREDICTED: Prunus persica WD-40 repeat-containing protein MSI2 (LOC18767305), mRNA
PRUPE_ppa017145mg	PREDICTED: Prunus persica WD repeat-containing protein LWD1 (LOC18769945), mRNA
XLOC_012588	PREDICTED: Prunus persica WD repeat domain-containing protein 83 (LOC18778922), mRNA
PRUPE_ppa005770mg	PREDICTED: Prunus persica NAC domain-containing protein 100 (LOC18771562), mRNA
PRUPE_ppa007314mg	PREDICTED: Prunus persica NAC transcription factor 25 (LOC18778845), mRNA
PRUPE_ppa007445mg	PREDICTED: Prunus persica NAC transcription factor 29 (LOC18770626), mRNA
PRUPE_ppa007883mg	PREDICTED: Prunus persica NAC domain-containing protein 100 (LOC18784364), mRNA"
PRUPE_ppa008321mg	PREDICTED: Prunus persica NAC domain-containing protein 40 (LOC18775160), mRNA"
PRUPE_ppa008828mg	PREDICTED: Prunus persica NAC domain-containing protein 73 (LOC18779876), mRNA"
PRUPE_ppa009455mg	PREDICTED: Prunus persica NAC domain-containing protein 35 (LOC18766254), mRNA
PRUPE_ppa009530mg	PREDICTED: Prunus persica NAC transcription factor 29 (LOC18792096), mRNA
PRUPE_ppa023197mg	PREDICTED: Prunus persica NAC domain-containing protein 86 (LOC18785541), mRNA
PRUPE_ppa002404mg	PREDICTED: Prunus persica transcription factor MYC2 (LOC18777327), mRNA
PRUPE_ppa003574mg	PREDICTED: Prunus persica probable WRKY transcription factor 31 (LOC18778459), mRNA
PRUPE_ppa003619mg	PREDICTED: Prunus persica transcription factor bHLH49 (LOC18793311), transcript variant X3, mRNA
PRUPE_ppa003628mg	PREDICTED: Prunus persica transcription factor GAMYB (LOC18787675), transcript variant X2, mRNA
PRUPE_ppa006534mg	PREDICTED: Prunus persica heat stress transcription factor A-4c (LOC18780613), mRNA
PRUPE_ppa006905mg	PREDICTED: Prunus persica probable transcription factor At3g04930 (LOC18774852), mRNA
PRUPE_ppa006909mg	PREDICTED: Prunus persica probable WRKY transcription factor 48 (LOC18789015), mRNA
PRUPE_ppa007038mg	PREDICTED: Prunus persica GATA transcription factor 12 (LOC18793278), mRNA
PRUPE_ppa007094mg	PREDICTED: Prunus persica transcription factor TCP4 (LOC18779362), transcript variant X2, mRNA
PRUPE_ppa007593mg	PREDICTED: Prunus persica transcription factor TGA7 (LOC18789576), transcript variant X3, mRNA"
PRUPE_ppa007892mg	PREDICTED: Prunus persica ethylene-responsive transcription factor 5 (LOC18777605), mRNA"
PRUPE_ppa008224mg	PREDICTED: Prunus persica trihelix transcription factor ASR3 (LOC18789729), mRNA"
PRUPE_ppa009274mg	PREDICTED: Prunus persica heat stress transcription factor B-1 (LOC18769662), mRNA"
PRUPE_ppa009647mg	PREDICTED: Prunus persica probable WRKY transcription factor 65 (LOC18779688), mRNA
PRUPE_ppa009700mg	PREDICTED: Prunus persica probable WRKY transcription factor 11 (LOC18789894), mRNA
PRUPE_ppa010885mg	PREDICTED: Prunus persica transcription factor bHLH75 (LOC18789869), mRNA
PRUPE_ppa011336mg	PREDICTED: Prunus persica ethylene-responsive transcription factor ERF017 (LOC18771728), mRNA
PRUPE_ppa012064mg	PREDICTED: Prunus persica transcription factor HY5 (LOC18788596), mRNA
PRUPE_ppa012167mg	PREDICTED: Prunus persica transcription factor bHLH148 (LOC18793468), mRNA
PRUPE_ppa012353mg	PREDICTED: Prunus persica transcription factor IBH1 (LOC18788870), mRNA
PRUPE_ppa012566mg	PREDICTED: Prunus persica transcription factor IBH1 (LOC18766665), mRNA
PRUPE_ppa013046mg	PREDICTED: Prunus persica bZIP transcription factor 53 (LOC18767264), mRNA
PRUPE_ppa015566mg	PREDICTED: Prunus persica transcription factor bHLH113 (LOC18766527), transcript variant X1, mRNA
PRUPE_ppa015753mg	PREDICTED: Prunus persica GATA transcription factor 12 (LOC18789047), mRNA
PRUPE_ppa016548mg	PREDICTED: Prunus persica transcription factor ICE1 (LOC18782429), mRNA
PRUPE_ppa016795mg	PREDICTED: Prunus persica nuclear transcription factor Y subunit C-3 (LOC18775722), mRNA
PRUPE_ppa018631mg	PREDICTED: Prunus persica transcription factor PRE3 (LOC18776486), mRNA
PRUPE_ppa018648mg	PREDICTED: Prunus persica transcription factor TCP9 (LOC18777070), mRNA
PRUPE_ppa019379mg	PREDICTED: Prunus persica transcription factor GTE6 (LOC18784732), mRNA
PRUPE_ppa021837mg	PREDICTED: Prunus persica transcription factor bHLH30 (LOC18779722), mRNA
PRUPE_ppa022165mg	PREDICTED: Prunus persica transcription factor MYC4 (LOC18777528), mRNA
PRUPE_ppa022948mg	PREDICTED: Prunus persica B3 domain-containing transcription factor VRN1 (LOC18769112), mRNA
PRUPE_ppa023154mg	PREDICTED: Prunus persica transcription factor MYB44 (LOC18768620), mRNA
PRUPE_ppa023235mg	PREDICTED: Prunus persica ethylene-responsive transcription factor ERF109 (LOC18768424), mRNA
PRUPE_ppa024318mg	PREDICTED: Prunus persica AP2-like ethylene-responsive transcription factor At1g79700 (LOC18783525), mRNA
PRUPE_ppa026125mg	PREDICTED: Prunus persica probable WRKY transcription factor 70 (LOC18787581), mRNA
PRUPE_ppa026462mg	PREDICTED: Prunus persica B3 domain-containing transcription factor VRN1 (LOC18770018), mRNA
PRUPE_ppa026640mg	PREDICTED: Prunus persica transcription factor MYB75 (LOC18783018), mRNA
PRUPE_ppa026831mg	PREDICTED: Prunus persica probable WRKY transcription factor 71 (LOC18782427), mRNA
PRUPE_ppb019685mg	PREDICTED: Prunus persica transcription factor bHLH10 (LOC18786584), transcript variant X1, mRNA
PRUPE_ppa010578mg	PREDICTED: Prunus persica agamous-like MADS-box protein AGL1 (LOC18783633), transcript variant X1, mRNA
PRUPE_ppa002415mg	PREDICTED: Prunus persica zinc finger CCCH domain-containing protein 29 (LOC18784804), mRNA
PRUPE_ppa003979mg	PREDICTED: Prunus persica uncharacterized zinc finger CCHC domain-containing protein At4g19190 (LOC18793315), mRNA
PRUPE_ppa005664mg	PREDICTED: Prunus persica zinc finger CCCH domain-containing protein 48 (LOC18786294), mRNA
PRUPE_ppa006303mg	PREDICTED: Prunus persica zinc finger protein CONSTANS-LIKE 9 (LOC18783553), transcript variant X1, mRNA
PRUPE_ppa008185mg	PREDICTED: Prunus persica zinc finger protein WIP2 (LOC18769330), mRNA"
PRUPE_ppa008850mg	PREDICTED: Prunus persica dof zinc finger protein DOF1.2 (LOC18768640), mRNA"
PRUPE_ppa009872mg	PREDICTED: Prunus persica zinc finger protein ZAT5 (LOC18769636), mRNA
PRUPE_ppa009924mg	PREDICTED: Prunus persica zinc finger protein ZAT10 (LOC18792372), mRNA
PRUPE_ppa011060mg	PREDICTED: Prunus persica zinc finger protein ZAT10 (LOC18766794), mRNA
PRUPE_ppa012242mg	PREDICTED: Prunus persica zinc finger protein ZAT12 (LOC18772143), mRNA
PRUPE_ppa012762mg	PREDICTED: Prunus persica zinc finger protein 2 (LOC18788751), mRNA
PRUPE_ppa015420mg	PREDICTED: Prunus persica zinc finger BED domain-containing protein RICESLEEPER 2 (LOC18770179), mRNA
PRUPE_ppa016227m1g	PREDICTED: Prunus persica zinc finger BED domain-containing protein RICESLEEPER 2 (LOC18770179), mRNA
PRUPE_ppa016227m2g	PREDICTED: Prunus persica zinc finger BED domain-containing protein RICESLEEPER 2 (LOC18770179), mRNA
PRUPE_ppa016651mg	PREDICTED: Prunus persica zinc finger protein ZAT5 (LOC18786671), mRNA
PRUPE_ppa016808mg	PREDICTED: Prunus persica zinc finger BED domain-containing protein RICESLEEPER 2 (LOC18770179), mRNA
PRUPE_ppa016809mg	PREDICTED: Prunus persica zinc finger BED domain-containing protein RICESLEEPER 2 (LOC18770179), mRNA
PRUPE_ppa021774mg	PREDICTED: Prunus persica zinc finger protein CO3 (LOC18774820), transcript variant X1, mRNA
PRUPE_ppa022887mg	PREDICTED: Prunus persica zinc finger CCCH domain-containing protein 41 (LOC18783857), transcript variant X2, mRNA
PRUPE_ppa023619mg	PREDICTED: Prunus persica zinc finger protein WIP3 (LOC18773139), mRNA
PRUPE_ppa026513mg	PREDICTED: Prunus persica zinc finger protein 1 (LOC18783491), mRNA
PRUPE_ppa007562mg	PREDICTED: Prunus persica myb-related protein 306 (LOC18776109), mRNA
PRUPE_ppa010846mg	PREDICTED: Prunus persica myb-related protein 308 (LOC18778057), mRNA
PRUPE_ppa015076mg	PREDICTED: Prunus persica myb-related protein 2 (LOC18769374), transcript variant X2, mRNA
